# Supplementary material for: Development of an All-Marine 3D Printed Bioactive Hydrogel Dressing for Treatment of Hard-to-Heal Wounds
Source: Polymers (Basel). 2023 Jun 9;15(12):2627. doi: 10.3390/polym15122627 (PMC10301934; doi:10.3390/polym15122627)
Supplement: Supplementary file 1 [file polymers-15-02627-s001.zip]

Archive with 1 entries (1 files):
- polymers-2401294-supplementary.pdf
